# Supplementary material for: The Complementarity Principle—One More Step towards Analytical Docking on the Example of Dihydrofolate Reductase Complexes
Source: Life (Basel). 2021 Sep 19;11(9):983. doi: 10.3390/life11090983 (PMC8469765; doi:10.3390/life11090983)
Supplement: Supplementary file 1 [file life-11-00983-s001.zip]

Archive with 1 entries (1 files):
- life-1392188-supplementary.pdf
